# Supplementary material for: Conformational Stability of the N-Terminal Region of MDM2
Source: Molecules. 2023 Nov 14;28(22):7578. doi: 10.3390/molecules28227578 (PMC10673428; doi:10.3390/molecules28227578)
Supplement: Supplementary file 1 [file molecules-28-07578-s001.zip]

Archive with 1 entries (1 files):
- molecules-2682833-supplementary.pdf
